# Supplementary material for: Gastrointestinal Bezoars in Children: Clinical Characteristics, Contributing Factors, and Treatment Outcomes
Source: Children (Basel). 2026 Jul 15;13(7):929. doi: 10.3390/children13070929 (PMC13406977; doi:10.3390/children13070929)
Supplement: Supplementary file 1 [file children-13-00929-s001.zip]

Archive with 1 entries (1 files):
- children-4379527-supplementary.pdf
